# Supplementary material for: Epalrestat Alleviates Reactive Oxygen Species and Endoplasmic Reticulum Stress by Maintaining Glycosylation in IMS32 Schwann Cells Under Exposure to Galactosemic Conditions
Source: Int J Mol Sci. 2025 Feb 12;26(4):1529. doi: 10.3390/ijms26041529 (PMC11855471; doi:10.3390/ijms26041529)
Supplement: Supplementary file 1 [file ijms-26-01529-s001.zip]

Archive with 1 entries (1 files):
- ijms-3477808-supplementary.pdf
